# Supplementary material for: Two new species of Satsuma A. Adams, 1868 from Taiwan (Pulmonata, Camaenidae)
Source: Zookeys. 2018 Nov 8;(795):115–26. doi: 10.3897/zookeys.795.28958 (PMC6237895; doi:10.3897/zookeys.795.28958)
Supplement: XML Treatment for Satsuma squamigera [file zookeys.795.28958-treatment1.xml]

<!DOCTYPE tp:taxon-treatment
  PUBLIC "-//TaxonX//DTD Taxonomic Treatment Publishing DTD v0 20100105//EN" "tax-treatment-NSO.dtd">
<tp:taxon-treatment xmlns:tp="http://www.plazi.org/taxpub"><tp:treatment-meta><kwd-group><label>Taxon classification</label><kwd><named-content xmlns:xlink="http://www.w3.org/1999/xlink" content-type="kingdom">Animalia</named-content></kwd><kwd><named-content xmlns:xlink="http://www.w3.org/1999/xlink" content-type="order">Stylommatophora</named-content></kwd><kwd><named-content xmlns:xlink="http://www.w3.org/1999/xlink" content-type="family">Camaenidae</named-content></kwd></kwd-group><mixed-citation publication-type="journal"><person-group><name><surname>Hwang</surname><given-names>Chung-Chi</given-names></name><name><surname>Wu</surname><given-names>Shu-Ping</given-names></name></person-group><article-title>Two new species of <italic><tp:taxon-name><tp:taxon-name-part taxon-name-part-type="genus" reg="Satsuma">Satsuma</tp:taxon-name-part></tp:taxon-name></italic> A. Adams, 1868 from Taiwan (<tp:taxon-name><tp:taxon-name-part taxon-name-part-type="infraclass">Pulmonata</tp:taxon-name-part></tp:taxon-name>, <tp:taxon-name><tp:taxon-name-part taxon-name-part-type="family">Camaenidae</tp:taxon-name-part></tp:taxon-name>)</article-title><source>Zookeys</source><day>8</day><month>11</month><year>2018</year><volume>2018</volume><issue>795</issue><fpage>115</fpage><lpage>126</lpage><pub-id pub-id-type="doi">10.3897/zookeys.795.28958</pub-id></mixed-citation></tp:treatment-meta><tp:nomenclature><tp:taxon-name>
                <tp:taxon-name-part taxon-name-part-type="genus" reg="Satsuma">Satsuma</tp:taxon-name-part>
                <tp:taxon-name-part taxon-name-part-type="species" reg="squamigera">squamigera</tp:taxon-name-part>
                <object-id xmlns:xlink="http://www.w3.org/1999/xlink" content-type="zoobank" xlink:type="simple">http://zoobank.org/DAAF8145-928F-4755-8132-B1FDF89A4509</object-id>
              </tp:taxon-name><tp:taxon-status xmlns:xlink="http://www.w3.org/1999/xlink" xlink:type="simple">sp. n.</tp:taxon-status><xref ref-type="fig" rid="F1">Figures 1</xref><xref ref-type="fig" rid="F2">, 2</xref><xref ref-type="fig" rid="F3">, 3</xref></tp:nomenclature><tp:treatment-sec sec-type="type material" id="SECID0EPNAC"><title>Type material.</title><p><bold>Holotype</bold><named-content xmlns:xlink="http://www.w3.org/1999/xlink" content-type="dwc:institutional_code" xlink:type="simple">NMNS</named-content>-7944-001, dry shell and dissected soft part in ethanol, coll. C. C. Hwang, 19 May 2016, collected from type locality; paratype <named-content xmlns:xlink="http://www.w3.org/1999/xlink" content-type="dwc:institutional_code" xlink:type="simple">NMNS</named-content>- 7944-002, 1 specimen: dry shell and dissected soft part in ethanol, coll. S.P. Wu, 24 Jul 2014, collected from type locality; paratypes <named-content xmlns:xlink="http://www.w3.org/1999/xlink" content-type="dwc:institutional_code" xlink:type="simple">NMNS</named-content>-7944-003, 5 specimens: 5 dry shells and 1 dissected soft part in ethanol, coll. S.T. Yang, 11 Feb. 2011, collected from type locality, paratypes <named-content xmlns:xlink="http://www.w3.org/1999/xlink" content-type="dwc:institutional_code" xlink:type="simple">NMNS</named-content>-7944-004, 4 specimens: dry shells, coll. C. C. Hwang, 19 Aug 2014, collected from type locality, paratypes UTM2018001-5, 5 specimens: dry shells, coll. S. P. Wu, 11 May 2012, collected from type locality.</p></tp:treatment-sec><tp:treatment-sec sec-type="type locality" id="SECID0ELOAC"><title>Type locality.</title><p>Taiwan: Pingtung County, Shih-tze, Ka-yo-fong waterfall (also named Nei-shih waterfall), <named-content xmlns:xlink="http://www.w3.org/1999/xlink" content-type="dwc:verbatimCoordinates" xlink:type="simple"><named-content content-type="geo-json" specific-use="{&#34;type&#34;:&#34;Point&#34;,&#34;coordinates&#34;:[120.698000,22.292500]}" id="NCID0EUOAC" xlink:type="simple">22°17.55'N; 120°41.88'E</named-content></named-content>, alt. 170 m, secondary lowland broad-leafed forest (Figure <xref ref-type="fig" rid="F1">1A</xref>).</p><fig id="F1" position="float" orientation="portrait"><label>Figure 1.</label><caption><p>Distribution map of two <italic><tp:taxon-name><tp:taxon-name-part taxon-name-part-type="genus" reg="Satsuma">Satsuma</tp:taxon-name-part></tp:taxon-name></italic> species in southern Taiwan. <bold>A–D</bold><italic><tp:taxon-name><tp:taxon-name-part taxon-name-part-type="genus" reg="Satsuma">S.</tp:taxon-name-part><tp:taxon-name-part taxon-name-part-type="species" reg="squamigera">squamigera</tp:taxon-name-part></tp:taxon-name></italic> sp. n.: <bold>A</bold> Ka-yo-fong waterfall, Shih-tze, Pingtung (type locality) <bold>B</bold> Da-han- shan forest road, Pingtung <bold>C</bold> Mt. Bei-li-long, Pingtung <bold>D</bold> Mu-dang, Pingtung; <bold>E–H</bold><italic><tp:taxon-name><tp:taxon-name-part taxon-name-part-type="genus" reg="Satsuma">S.</tp:taxon-name-part><tp:taxon-name-part taxon-name-part-type="species" reg="adiriensis">adiriensis</tp:taxon-name-part></tp:taxon-name></italic> sp. n.: <bold>E</bold> A-li, Wu-tai, Pingtung (type locality) <bold>F</bold> Shan-ping, Liu-guei, Kaohsiung <bold>G</bold> Mt. Fan-bao-jian, Nan-xi, Tainan <bold>H</bold> Ma-jia, Pingtung.</p></caption><graphic xmlns:xlink="http://www.w3.org/1999/xlink" xlink:href="zookeys-795-115-g001.jpg" position="float" orientation="portrait" xlink:type="simple" id="oo_241449.jpg"/></fig></tp:treatment-sec><tp:treatment-sec sec-type="diagnosis" id="SECID0E3AAE"><title>Diagnosis.</title><p>Shell sinistral with coarse and irregularly ridged and fine striations; surfaces with dense, fine, erected, triangular scales falling off easily; periphery angulated, umbilicus partly opened; penial caecum short, internally with elongated verge formed by two main pilasters.</p></tp:treatment-sec><tp:treatment-sec sec-type="description" id="SECID0EBBAE"><title>Description.</title><p><bold><italic>Shell.</italic></bold> Measurements (n = 11): <abbrev xmlns:xlink="http://www.w3.org/1999/xlink" xlink:title="shell height" id="ABBRID0EMBAE" xlink:type="simple">SH</abbrev> 12.1–13.9 mm, <abbrev xmlns:xlink="http://www.w3.org/1999/xlink" xlink:title="shell width" id="ABBRID0EQBAE" xlink:type="simple">SW</abbrev> 18.5–20.7 mm, <abbrev xmlns:xlink="http://www.w3.org/1999/xlink" xlink:title="aperture height" id="ABBRID0EUBAE" xlink:type="simple">AH</abbrev> 6.9–8.2 mm, <abbrev xmlns:xlink="http://www.w3.org/1999/xlink" xlink:title="aperture width" id="ABBRID0EYBAE" xlink:type="simple">AW</abbrev> 11.0–12.2 mm, W# 5.5–5.75, <abbrev xmlns:xlink="http://www.w3.org/1999/xlink" xlink:title="shell height" id="ABBRID0E3BAE" xlink:type="simple">SH</abbrev>/<abbrev xmlns:xlink="http://www.w3.org/1999/xlink" xlink:title="shell width" id="ABBRID0EACAE" xlink:type="simple">SW</abbrev> 0.61–0.71; sinistral, with low conical spire, light brown to dark brown with red-brown peripheral band and umbilicus spot. Apex obtuse. Whorls regularly increasing, slightly convex. Periphery angulated. Base of shell convex. Surface completely covered with dense, fine, erected, curved, triangular, easily-dislodged scales and leaving crescent-shaped trace; upper surface with coarse, oblique axial ridges; spiral striation absent. Aperture roundly lunate. Peristome expanded; outer lip smoothly curved; columellar lip oblique, curve, joining curved basal lip smoothly or in an angle. Parietal callus smooth, thin, transparent. Umbilicus open, 2.6–3.2 mm in width, 1/5 covered by reflected columellar lip.</p><fig id="F2" position="float" orientation="portrait"><label>Figure 2.</label><caption><p>Shell of <italic><tp:taxon-name><tp:taxon-name-part taxon-name-part-type="genus" reg="Satsuma">Satsuma</tp:taxon-name-part><tp:taxon-name-part taxon-name-part-type="species" reg="squamigera">squamigera</tp:taxon-name-part></tp:taxon-name></italic> sp. n. <bold>A</bold> shell of holotype (<named-content xmlns:xlink="http://www.w3.org/1999/xlink" content-type="dwc:institutional_code" xlink:type="simple">NMNS</named-content>-7944-001) <bold>B</bold> scales on base of shell (paratype <named-content xmlns:xlink="http://www.w3.org/1999/xlink" content-type="dwc:institutional_code" xlink:type="simple">NMNS</named-content>-794-002). Scale bar: 10 mm (<bold>A</bold>), 2 mm (<bold>B</bold>).</p></caption><graphic xmlns:xlink="http://www.w3.org/1999/xlink" xlink:href="zookeys-795-115-g002.jpg" position="float" orientation="portrait" xlink:type="simple" id="oo_241450.jpg"/></fig><fig id="F3" position="float" orientation="portrait"><label>Figure 3.</label><caption><p>Reproductive system showing whole genitalia and opened penis of <italic><tp:taxon-name><tp:taxon-name-part taxon-name-part-type="genus" reg="Satsuma">Satsuma</tp:taxon-name-part><tp:taxon-name-part taxon-name-part-type="species" reg="squamigera">squamigera</tp:taxon-name-part></tp:taxon-name></italic> sp. n. (holotype <named-content xmlns:xlink="http://www.w3.org/1999/xlink" content-type="dwc:institutional_code" xlink:type="simple">NMNS</named-content>-7944-001). Scale bar: 5 mm.</p></caption><graphic xmlns:xlink="http://www.w3.org/1999/xlink" xlink:href="zookeys-795-115-g003.jpg" position="float" orientation="portrait" xlink:type="simple" id="oo_241451.jpg"/></fig><p><bold><italic>External morphology.</italic></bold> Light brown with irregular, small, dark brown spots and a distinct yellowish line running from head between tentacles to collar. Tentacles dark brown.</p><p><bold><italic>Reproductive system.</italic></bold> Bursa copulatrix oval with long pedunculus of 27–30 mm. Free oviduct short. Vagina muscular, furrowed externally corresponding to internal folds, 10–12 mm in length. Atrium short, finely wrinkled inside. Penis slender, 10–12 mm in length, evenly thickened, furrowed externally corresponding to 7–8 strong, straight, corrugated pilasters internally. Penial caecum short, protruding 2–3 mm. Verge extending along penial caecum, formed by two main pilasters, with wrinkled surface. Epiphallus slender, 15–17 mm in length, internally with 4 smooth pilasters. Penis retractor muscle attached <abbrev xmlns:xlink="http://www.w3.org/1999/xlink" xlink:title="atrium" id="ABBRID0EZEAE" xlink:type="simple">at</abbrev> distal 1/4 of epiphallus. Flagellum short, tapering.</p></tp:treatment-sec><tp:treatment-sec sec-type="etymology" id="SECID0E4EAE"><title>Etymology.</title><p>From <italic><tp:taxon-name><tp:taxon-name-part taxon-name-part-type="genus" reg="Satsuma"/><tp:taxon-name-part taxon-name-part-type="species" reg="squamigera">squamigera</tp:taxon-name-part></tp:taxon-name></italic> (Latin, adjective in the nominative feminine singular case) meaning scale-bearing, for the scaly shell surface.</p></tp:treatment-sec><tp:treatment-sec sec-type="distribution" id="SECID0ENFAE"><title>Distribution.</title><p>This species was found in southern Pingtung County, including the type locality, Da-han-shan forest road (<named-content xmlns:xlink="http://www.w3.org/1999/xlink" content-type="dwc:verbatimCoordinates" xlink:type="simple"><named-content content-type="geo-json" specific-use="{&#34;type&#34;:&#34;Point&#34;,&#34;coordinates&#34;:[120.755167,22.403333]}" id="NCID0EWFAE" xlink:type="simple">22°24.20'N; 120°45.31'E</named-content></named-content>, alt-1555 m), <!--PageBreak-->Mt. Bei-li-long (<named-content xmlns:xlink="http://www.w3.org/1999/xlink" content-type="dwc:verbatimCoordinates" xlink:type="simple"><named-content content-type="geo-json" specific-use="{&#34;type&#34;:&#34;Point&#34;,&#34;coordinates&#34;:[120.727167,22.196833]}" id="NCID0EAGAE" xlink:type="simple">22°11.81'N; 120°43.63'E</named-content></named-content>, alt-320 m) and Mu-dang (<named-content xmlns:xlink="http://www.w3.org/1999/xlink" content-type="dwc:verbatimCoordinates" xlink:type="simple"><named-content content-type="geo-json" specific-use="{&#34;type&#34;:&#34;Point&#34;,&#34;coordinates&#34;:[120.805667,22.140500]}" id="NCID0EIGAE" xlink:type="simple">22°8.43'N; 120°48.34'E</named-content></named-content>, alt-240 m) (Figure <xref ref-type="fig" rid="F1">1A–D</xref>).</p></tp:treatment-sec><tp:treatment-sec sec-type="ecology" id="SECID0ERGAE"><title>Ecology.</title><p>All specimens were collected in mountainous, lowland, broad-leafed forest. Mature adults were collected in mid-May and February, from ground, rocks or fallen tree trunks. This species is sympatric with the congeners <italic><tp:taxon-name><tp:taxon-name-part taxon-name-part-type="genus" reg="Satsuma">Satsuma</tp:taxon-name-part><tp:taxon-name-part taxon-name-part-type="species" reg="bacca">bacca</tp:taxon-name-part></tp:taxon-name></italic> (Pfeiffer, 1866), <italic><tp:taxon-name><tp:taxon-name-part taxon-name-part-type="genus" reg="Satsuma">Satsuma</tp:taxon-name-part><tp:taxon-name-part taxon-name-part-type="species" reg="batanica">batanica</tp:taxon-name-part><tp:taxon-name-part taxon-name-part-type="subspecies" reg="pancala">pancala</tp:taxon-name-part></tp:taxon-name></italic> (Schmacker &amp; Boettger, 1891) and <italic><tp:taxon-name><tp:taxon-name-part taxon-name-part-type="genus" reg="Satsuma">Satsuma</tp:taxon-name-part><tp:taxon-name-part taxon-name-part-type="species" reg="longkiauwensis">longkiauwensis</tp:taxon-name-part></tp:taxon-name></italic> Wu, Lin &amp; Hwang, 2007.</p></tp:treatment-sec><tp:treatment-sec sec-type="remarks" id="SECID0E3HAE"><title>Remarks.</title><p><italic><tp:taxon-name><tp:taxon-name-part taxon-name-part-type="genus" reg="Satsuma">Satsuma</tp:taxon-name-part><tp:taxon-name-part taxon-name-part-type="species" reg="squamigera">squamigera</tp:taxon-name-part></tp:taxon-name></italic> sp. n. is distinguished from all other sinistral species by having dense and curved scales on the whole shell surface. When fully matured, the scales typically fall off, leaving crescent-shaped granules. Some intact scales may remain beside sutures, on the base of the last whorl or inside the umbilicus. The new species is similar to <italic><tp:taxon-name><tp:taxon-name-part taxon-name-part-type="genus" reg="Satsuma">S.</tp:taxon-name-part><tp:taxon-name-part taxon-name-part-type="species" reg="pekanensis">pekanensis</tp:taxon-name-part></tp:taxon-name></italic> (Rolle, 1911) and <italic><tp:taxon-name><tp:taxon-name-part taxon-name-part-type="genus" reg="Satsuma">S.</tp:taxon-name-part><tp:taxon-name-part taxon-name-part-type="species" reg="submeridionalis">submeridionalis</tp:taxon-name-part></tp:taxon-name></italic> (Zilch, 1951) in shape of shell and angulated periphery. In comparison to <italic><tp:taxon-name><tp:taxon-name-part taxon-name-part-type="genus" reg="Satsuma">S.</tp:taxon-name-part><tp:taxon-name-part taxon-name-part-type="species" reg="pekanensis">pekanensis</tp:taxon-name-part></tp:taxon-name></italic>, the new species has a shortened spire and an extended flagellum (<xref ref-type="bibr" rid="B3">Chang 1989</xref>). The new species differs from <italic><tp:taxon-name><tp:taxon-name-part taxon-name-part-type="genus" reg="Satsuma">S.</tp:taxon-name-part><tp:taxon-name-part taxon-name-part-type="species" reg="submeridionalis">submeridionalis</tp:taxon-name-part></tp:taxon-name></italic> in having a slender base of pedunculus of bursa copulatrix and a regularly thickened proximal vagina (<xref ref-type="bibr" rid="B23">Wang et al. 2014</xref>).</p><!--PageBreak--></tp:treatment-sec><ref-list><ref id="B3"><mixed-citation xmlns:xlink="http://www.w3.org/1999/xlink" xlink:type="simple"><person-group><name name-style="western"><surname>Chang</surname><given-names>KM</given-names></name></person-group> (<year>1989</year>) <article-title>Anatomy of <italic><tp:taxon-name><tp:taxon-name-part taxon-name-part-type="genus">Coniglobus</tp:taxon-name-part><tp:taxon-name-part taxon-name-part-type="species">nux</tp:taxon-name-part><tp:taxon-name-part taxon-name-part-type="subspecies">paiwanis</tp:taxon-name-part></tp:taxon-name></italic> (Kuroda) and <italic><tp:taxon-name><tp:taxon-name-part taxon-name-part-type="genus">Coniglobus</tp:taxon-name-part><tp:taxon-name-part taxon-name-part-type="species">pekanensis</tp:taxon-name-part></tp:taxon-name></italic> (Rolle) from south Taiwan (<tp:taxon-name><tp:taxon-name-part taxon-name-part-type="infraclass">Pulmonata</tp:taxon-name-part></tp:taxon-name>: <tp:taxon-name><tp:taxon-name-part taxon-name-part-type="family">Camaenidae</tp:taxon-name-part></tp:taxon-name>).</article-title><source>Bulletin of Malacology</source><volume>14</volume>: <fpage>1</fpage>–<lpage>8</lpage>.</mixed-citation></ref><ref id="B23"><mixed-citation xmlns:xlink="http://www.w3.org/1999/xlink" xlink:type="simple"><person-group><name name-style="western"><surname>Wang</surname><given-names>P</given-names></name><name name-style="western"><surname>Xiao</surname><given-names>Q</given-names></name><name name-style="western"><surname>Zhou</surname><given-names>WC</given-names></name><name name-style="western"><surname>Hwang</surname><given-names>CC</given-names></name></person-group> (<year>2014</year>) <article-title>Revision of three camaenid and one bradybaenid species (<tp:taxon-name><tp:taxon-name-part taxon-name-part-type="class">Gastropoda</tp:taxon-name-part></tp:taxon-name>, <tp:taxon-name><tp:taxon-name-part taxon-name-part-type="order">Stylommatophora</tp:taxon-name-part></tp:taxon-name>) from China based on morphological and molecular data, with description of a new bradybaenid subspecies from Inner Mongolia, China.</article-title><source>ZooKeys</source><volume>372</volume>: <fpage>1</fpage>–<lpage>16</lpage>. <ext-link xlink:type="simple" ext-link-type="doi" xlink:href="10.3897/zookeys.372.6581">https://doi.org/10.3897/zookeys.372.6581</ext-link></mixed-citation></ref></ref-list></tp:taxon-treatment>
