# Supplementary material for: Two new species of Satsuma A. Adams, 1868 from Taiwan (Pulmonata, Camaenidae)
Source: Zookeys. 2018 Nov 8;(795):115–26. doi: 10.3897/zookeys.795.28958 (PMC6237895; doi:10.3897/zookeys.795.28958)
Supplement: XML Treatment for Satsuma adiriensis [file zookeys.795.28958-treatment2.xml]

<!DOCTYPE tp:taxon-treatment
  PUBLIC "-//TaxonX//DTD Taxonomic Treatment Publishing DTD v0 20100105//EN" "tax-treatment-NSO.dtd">
<tp:taxon-treatment xmlns:tp="http://www.plazi.org/taxpub"><tp:treatment-meta><kwd-group><label>Taxon classification</label><kwd><named-content xmlns:xlink="http://www.w3.org/1999/xlink" content-type="kingdom">Animalia</named-content></kwd><kwd><named-content xmlns:xlink="http://www.w3.org/1999/xlink" content-type="order">Stylommatophora</named-content></kwd><kwd><named-content xmlns:xlink="http://www.w3.org/1999/xlink" content-type="family">Camaenidae</named-content></kwd></kwd-group><mixed-citation publication-type="journal"><person-group><name><surname>Hwang</surname><given-names>Chung-Chi</given-names></name><name><surname>Wu</surname><given-names>Shu-Ping</given-names></name></person-group><article-title>Two new species of <italic><tp:taxon-name><tp:taxon-name-part taxon-name-part-type="genus" reg="Satsuma">Satsuma</tp:taxon-name-part></tp:taxon-name></italic> A. Adams, 1868 from Taiwan (<tp:taxon-name><tp:taxon-name-part taxon-name-part-type="infraclass">Pulmonata</tp:taxon-name-part></tp:taxon-name>, <tp:taxon-name><tp:taxon-name-part taxon-name-part-type="family">Camaenidae</tp:taxon-name-part></tp:taxon-name>)</article-title><source>Zookeys</source><day>8</day><month>11</month><year>2018</year><volume>2018</volume><issue>795</issue><fpage>115</fpage><lpage>126</lpage><pub-id pub-id-type="doi">10.3897/zookeys.795.28958</pub-id></mixed-citation></tp:treatment-meta><tp:nomenclature><tp:taxon-name>
                <tp:taxon-name-part taxon-name-part-type="genus" reg="Satsuma">Satsuma</tp:taxon-name-part>
                <tp:taxon-name-part taxon-name-part-type="species" reg="adiriensis">adiriensis</tp:taxon-name-part>
                <object-id xmlns:xlink="http://www.w3.org/1999/xlink" content-type="zoobank" xlink:type="simple">http://zoobank.org/676C67FF-BC84-4DE6-9D6E-12C30768DBB9</object-id>
              </tp:taxon-name><tp:taxon-status xmlns:xlink="http://www.w3.org/1999/xlink" xlink:type="simple">sp. n.</tp:taxon-status><xref ref-type="fig" rid="F4">Figures 4</xref><xref ref-type="fig" rid="F5">, 5</xref><!--PageBreak--></tp:nomenclature><tp:treatment-sec sec-type="type material" id="SECID0ETLAE"><title>Type material.</title><p>Holotype <named-content xmlns:xlink="http://www.w3.org/1999/xlink" content-type="dwc:institutional_code" xlink:type="simple">NMNS</named-content>-7945-001, dry shell, coll. C. C. Hwang, 24 Aug 1998, collected from type locality; paratype <named-content xmlns:xlink="http://www.w3.org/1999/xlink" content-type="dwc:institutional_code" xlink:type="simple">NMNS</named-content>-7945-002, 1 specimen: dry shell and dissected soft part in ethanol, coll. S. C. Chang , 4 Jul 1997, Shan-ping, Liu-guei, Kaohsiung, <named-content xmlns:xlink="http://www.w3.org/1999/xlink" content-type="dwc:verbatimCoordinates" xlink:type="simple"><named-content content-type="geo-json" specific-use="{&#34;type&#34;:&#34;Point&#34;,&#34;coordinates&#34;:[120.688000,22.965500]}" id="NCID0EGMAE" xlink:type="simple">22°57.93'N; 120°41.28'E</named-content></named-content>, alt. 850 m; paratype <named-content xmlns:xlink="http://www.w3.org/1999/xlink" content-type="dwc:institutional_code" xlink:type="simple">NMNS</named-content>-7945-003, 1 dry shell, coll. C. C. Hwang, 25 May 1998, Mt. Fan-bao-jian, Nan-xi, Tainan, <named-content xmlns:xlink="http://www.w3.org/1999/xlink" content-type="dwc:verbatimCoordinates" xlink:type="simple"><named-content content-type="geo-json" specific-use="{&#34;type&#34;:&#34;Point&#34;,&#34;coordinates&#34;:[120.573333,23.191333]}" id="NCID0ETMAE" xlink:type="simple">22°71.48'N; 120°34.4'E</named-content></named-content>, alt. 1000 m; paratype <named-content xmlns:xlink="http://www.w3.org/1999/xlink" content-type="dwc:institutional_code" xlink:type="simple">NMNS</named-content>-7945-004, 1 dry subadult shell, coll. G. S. Hsiang, 29 Jun 1997, Ma-jia, Pingtung, <named-content xmlns:xlink="http://www.w3.org/1999/xlink" content-type="dwc:verbatimCoordinates" xlink:type="simple"><named-content content-type="geo-json" specific-use="{&#34;type&#34;:&#34;Point&#34;,&#34;coordinates&#34;:[120.677500,22.667833]}" id="NCID0EANAE" xlink:type="simple">22°40.07'N; 120°40.65'E</named-content></named-content>, alt. 1200 m.</p></tp:treatment-sec><tp:treatment-sec sec-type="type locality" id="SECID0EFNAE"><title>Type locality.</title><p>Taiwan: Pingtung County, Wu-tai, A-li, <named-content xmlns:xlink="http://www.w3.org/1999/xlink" content-type="dwc:verbatimCoordinates" xlink:type="simple"><named-content content-type="geo-json" specific-use="{&#34;type&#34;:&#34;Point&#34;,&#34;coordinates&#34;:[120.757333,22.723667]}" id="NCID0EONAE" xlink:type="simple">22°43.42'N; 120°45.44'E</named-content></named-content>, alt. 1350 m, disturbed primary broad-leaf forest.</p></tp:treatment-sec><tp:treatment-sec sec-type="diagnosis" id="SECID0ETNAE"><title>Diagnosis.</title><p>Shell sinistral, thin, fragile, smooth, with spaced, coarse ridges; periphery round, color band absent; umbilicus completely opened; penial caecum long, internally with elongated verge formed by two main pilasters.</p></tp:treatment-sec><tp:treatment-sec sec-type="description" id="SECID0EYNAE"><title>Description.</title><p><bold><italic>Shell.</italic></bold> Measurements (n = 3): <abbrev xmlns:xlink="http://www.w3.org/1999/xlink" xlink:title="shell height" id="ABBRID0EDOAE" xlink:type="simple">SH</abbrev> 10.8–12.9 mm, <abbrev xmlns:xlink="http://www.w3.org/1999/xlink" xlink:title="shell width" id="ABBRID0EHOAE" xlink:type="simple">SW</abbrev> 17.4–20.6 mm, <abbrev xmlns:xlink="http://www.w3.org/1999/xlink" xlink:title="aperture height" id="ABBRID0ELOAE" xlink:type="simple">AH</abbrev> 6.9–8.5 mm, <abbrev xmlns:xlink="http://www.w3.org/1999/xlink" xlink:title="aperture width" id="ABBRID0EPOAE" xlink:type="simple">AW</abbrev> 8.6–10.3 mm, W# 5.5, <abbrev xmlns:xlink="http://www.w3.org/1999/xlink" xlink:title="shell height" id="ABBRID0ETOAE" xlink:type="simple">SH</abbrev>/<abbrev xmlns:xlink="http://www.w3.org/1999/xlink" xlink:title="shell width" id="ABBRID0EXOAE" xlink:type="simple">SW</abbrev> 0.61–0.68; sinistral, thin, fragile, semi-translucent, with low conic spire, light brown, without color band. Apex obtuse. Whorls regularly increasing, slightly convex. Periphery bluntly angulated on the first 3/4 of last whorl, becoming rounded 1/4 whorl before peristome. Base of shell convex. Surface covered with loose, coarse, oblique axial ridges, becoming thin on base; spiral striation absent. Aperture roundly lunate. Peristome expanded; outer lip smoothly curved; columellar lip sub-vertical, not reflected, joining with basal lip in a weak angle. Parietal callus smooth, thin, transparent. Umbilicus completely opened, 3.3–3.6 mm in width.</p><p><bold><italic>External morphology.</italic></bold> Light brown with dense, irregular, dark brown to black spots and a distinct yellowish line running from head between tentacles to collar. Tentacles dark brown.</p><p><bold><italic>Reproductive system.</italic></bold> Bursa copulatrix oval; pedunculus long, 31 mm in length, with slightly expanded base. Free oviduct short. Vagina thickened, smooth externally, with eleven internal pilasters, 11 mm in length. Atrium obvious, finely wrinkled inside. Penis muscular, 13 mm in length, evenly thickened, furrowed externally; distal half internally supporting three main, finely wrinkled pilasters; proximal half supporting eleven strong, corrugated pilasters. Penial caecum thickened, with blunt apex, protruding 7 mm. Verge extending along penial caecum, formed by two main pilasters. Epiphallus slender, 16 mm in length, internally with three smooth pilasters. Penis retractor muscle attached <abbrev xmlns:xlink="http://www.w3.org/1999/xlink" xlink:title="atrium" id="ABBRID0EJPAE" xlink:type="simple">at</abbrev> distal 1/6 of epiphallus. Flagellum long, tapering, slightly wavy <abbrev xmlns:xlink="http://www.w3.org/1999/xlink" xlink:title="atrium" id="ABBRID0ENPAE" xlink:type="simple">at</abbrev> middle portion.</p><fig id="F4" position="float" orientation="portrait"><label>Figure 4.</label><caption><p>Shell of <italic><tp:taxon-name><tp:taxon-name-part taxon-name-part-type="genus" reg="Satsuma">Satsuma</tp:taxon-name-part><tp:taxon-name-part taxon-name-part-type="species" reg="adiriensis">adiriensis</tp:taxon-name-part></tp:taxon-name></italic> sp. n. (holotype <named-content xmlns:xlink="http://www.w3.org/1999/xlink" content-type="dwc:institutional_code" xlink:type="simple">NMNS</named-content>-7945-001). Scale bar: 10 mm.</p></caption><graphic xmlns:xlink="http://www.w3.org/1999/xlink" xlink:href="zookeys-795-115-g004.jpg" position="float" orientation="portrait" xlink:type="simple" id="oo_241452.jpg"/></fig><fig id="F5" position="float" orientation="portrait"><label>Figure 5.</label><caption><p>Reproductive system showing whole genitalia and opened penis of <italic><tp:taxon-name><tp:taxon-name-part taxon-name-part-type="genus" reg="Satsuma">Satsuma</tp:taxon-name-part><tp:taxon-name-part taxon-name-part-type="species" reg="adiriensis">adiriensis</tp:taxon-name-part></tp:taxon-name></italic> sp. n. (paratype <named-content xmlns:xlink="http://www.w3.org/1999/xlink" content-type="dwc:institutional_code" xlink:type="simple">NMNS</named-content>-7945-002). Scale bar: 5 mm.</p></caption><graphic xmlns:xlink="http://www.w3.org/1999/xlink" xlink:href="zookeys-795-115-g005.jpg" position="float" orientation="portrait" xlink:type="simple" id="oo_241453.jpg"/></fig></tp:treatment-sec><tp:treatment-sec sec-type="etymology" id="SECID0ELRAE"><title>Etymology.</title><p>For Adiri, the indigenous Rukai name of the type locality, adjective of feminine gender.</p></tp:treatment-sec><tp:treatment-sec sec-type="distribution" id="SECID0EQRAE"><title>Distribution.</title><p>Known from mid-elevation forest of Kaohsiung, Tainan and Pingtung (Figure <xref ref-type="fig" rid="F1">1E–H</xref>).</p></tp:treatment-sec><tp:treatment-sec sec-type="ecology" id="SECID0E1RAE"><title>Ecology.</title><p>All specimens were collected in mountainous, mid-elevation, broad-leaf forest. The single live adult was collected in July, from a tree trunk. This species is sym<!--PageBreak-->patric with congeneric species <italic><tp:taxon-name><tp:taxon-name-part taxon-name-part-type="genus" reg="Satsuma">S.</tp:taxon-name-part><tp:taxon-name-part taxon-name-part-type="species" reg="albida">albida</tp:taxon-name-part></tp:taxon-name></italic> (Adams, 1870) and <italic><tp:taxon-name><tp:taxon-name-part taxon-name-part-type="genus" reg="Satsuma">S.</tp:taxon-name-part><tp:taxon-name-part taxon-name-part-type="species" reg="friesiana">friesiana</tp:taxon-name-part></tp:taxon-name></italic> (Moellendorff, 1884) <abbrev xmlns:xlink="http://www.w3.org/1999/xlink" xlink:title="atrium" id="ABBRID0EYSAE" xlink:type="simple">at</abbrev> Shan-ping, <italic><tp:taxon-name><tp:taxon-name-part taxon-name-part-type="genus" reg="Satsuma">S.</tp:taxon-name-part><tp:taxon-name-part taxon-name-part-type="species" reg="amblytropis">amblytropis</tp:taxon-name-part></tp:taxon-name></italic> (Pilsbry, 1901) <abbrev xmlns:xlink="http://www.w3.org/1999/xlink" xlink:title="atrium" id="ABBRID0EHTAE" xlink:type="simple">at</abbrev> Mt. Fan-bao-jian and an unknown <italic><tp:taxon-name><tp:taxon-name-part taxon-name-part-type="genus" reg="Satsuma">Satsuma</tp:taxon-name-part></tp:taxon-name></italic><abbrev xmlns:xlink="http://www.w3.org/1999/xlink" xlink:title="atrium" id="ABBRID0ESTAE" xlink:type="simple">at</abbrev> the type locality A-li. Despite wide distribution in the mountainous areas of southwestern Taiwan, this species is quite rare.</p></tp:treatment-sec><tp:treatment-sec sec-type="remarks" id="SECID0EWTAE"><title>Remarks.</title><p><italic><tp:taxon-name><tp:taxon-name-part taxon-name-part-type="genus" reg="Satsuma">Satsuma</tp:taxon-name-part><tp:taxon-name-part taxon-name-part-type="species" reg="adiriensis">adiriensis</tp:taxon-name-part></tp:taxon-name></italic> sp. n. is similar to <italic><tp:taxon-name><tp:taxon-name-part taxon-name-part-type="genus" reg="Satsuma">S.</tp:taxon-name-part><tp:taxon-name-part taxon-name-part-type="species" reg="contraria">contraria</tp:taxon-name-part></tp:taxon-name></italic> (Pilsbry &amp; Hirase, 1909), distributed in Kenting, Pingtung, in having a sinistral, semi-transparent shell with completely open umbilicus. The new species, however, has smaller shell width, round periphery on the final 1/4 of the last whorl, a sub-vertical columellar lip, a sinuous upper lip, coarse ridges on the surface, a slender pedunculus of bursa copulatrix, and a longer penial caecum and flagellum and shorter penis than the latter species (<xref ref-type="bibr" rid="B10">Hwang and Ger 2018</xref>).</p><p>The new species shares a sinistral and depressed conic shell with <italic><tp:taxon-name><tp:taxon-name-part taxon-name-part-type="genus" reg="Satsuma">Satsuma</tp:taxon-name-part><tp:taxon-name-part taxon-name-part-type="species" reg="formosensis">formosensis</tp:taxon-name-part></tp:taxon-name></italic> (Pfeiffer, 1866) and <italic><tp:taxon-name><tp:taxon-name-part taxon-name-part-type="genus" reg="Satsuma">S.</tp:taxon-name-part><tp:taxon-name-part taxon-name-part-type="species" reg="yaeyamensis">yaeyamensis</tp:taxon-name-part></tp:taxon-name></italic> (Pilsbry, 1894), which are found in northern Taiwan and the Ryukyu Islands. <italic><tp:taxon-name><tp:taxon-name-part taxon-name-part-type="genus" reg="Satsuma">Satsuma</tp:taxon-name-part><tp:taxon-name-part taxon-name-part-type="species" reg="adiriensis">adiriensis</tp:taxon-name-part></tp:taxon-name></italic> differs from these two species by its thin, semi-transparent shell with loose, coarse surface ridges, a sub-vertical columellar lip joining basal lip in a weak angle, and a bluntly angulated periphery on the first 3/4 of the last whorl.</p><!--PageBreak--></tp:treatment-sec><tp:treatment-sec><!--Section generated to contain objects referenced in tp:taxon-treatment.--><fig id="F1" position="float" orientation="portrait"><label>Figure 1.</label><caption><p>Distribution map of two <italic><tp:taxon-name><tp:taxon-name-part taxon-name-part-type="genus" reg="Satsuma">Satsuma</tp:taxon-name-part></tp:taxon-name></italic> species in southern Taiwan. <bold>A–D</bold><italic><tp:taxon-name><tp:taxon-name-part taxon-name-part-type="genus" reg="Satsuma">S.</tp:taxon-name-part><tp:taxon-name-part taxon-name-part-type="species" reg="squamigera">squamigera</tp:taxon-name-part></tp:taxon-name></italic> sp. n.: <bold>A</bold> Ka-yo-fong waterfall, Shih-tze, Pingtung (type locality) <bold>B</bold> Da-han- shan forest road, Pingtung <bold>C</bold> Mt. Bei-li-long, Pingtung <bold>D</bold> Mu-dang, Pingtung; <bold>E–H</bold><italic><tp:taxon-name><tp:taxon-name-part taxon-name-part-type="genus" reg="Satsuma">S.</tp:taxon-name-part><tp:taxon-name-part taxon-name-part-type="species" reg="adiriensis">adiriensis</tp:taxon-name-part></tp:taxon-name></italic> sp. n.: <bold>E</bold> A-li, Wu-tai, Pingtung (type locality) <bold>F</bold> Shan-ping, Liu-guei, Kaohsiung <bold>G</bold> Mt. Fan-bao-jian, Nan-xi, Tainan <bold>H</bold> Ma-jia, Pingtung.</p></caption><graphic xmlns:xlink="http://www.w3.org/1999/xlink" xlink:href="zookeys-795-115-g001.jpg" position="float" orientation="portrait" xlink:type="simple" id="oo_241449.jpg"/></fig></tp:treatment-sec><ref-list><ref id="B10"><mixed-citation xmlns:xlink="http://www.w3.org/1999/xlink" xlink:type="simple"><person-group><name name-style="western"><surname>Hwang</surname><given-names>CC</given-names></name><name name-style="western"><surname>Ger</surname><given-names>MJ</given-names></name></person-group> (<year>2018</year>) <article-title>Reproductive system of land snail <italic><tp:taxon-name><tp:taxon-name-part taxon-name-part-type="genus">Satsuma</tp:taxon-name-part><tp:taxon-name-part taxon-name-part-type="species">contraria</tp:taxon-name-part></tp:taxon-name></italic> (<tp:taxon-name><tp:taxon-name-part taxon-name-part-type="order">Stylommatophora</tp:taxon-name-part></tp:taxon-name>: <tp:taxon-name><tp:taxon-name-part taxon-name-part-type="family">Camaenidae</tp:taxon-name-part></tp:taxon-name>).</article-title><source>Bulletin of Malacology</source><volume>41</volume>: <fpage>36</fpage>–<lpage>45</lpage>.</mixed-citation></ref></ref-list></tp:taxon-treatment>
